# Supplementary material for: Cerebroprotein hydrolysate attenuates neurodegenerative changes in Alzheimer’s mice model via ferroptosis pathway
Source: Front Pharmacol. 2023 Apr 19;14:1177503. doi: 10.3389/fphar.2023.1177503 (PMC10154667; doi:10.3389/fphar.2023.1177503)
Supplement: Supplementary file 1 [file DataSheet1.ZIP]

Archive with 37 entries (28 files):
- Original data/
- Original data/Figure 1  Morris/
- Original data/Figure 1  Morris/Figure 1 (A) Morris.xls
- Original data/Figure 1  Morris/trajectory-control.tif
- Original data/Figure 1  Morris/trajectory-intervention.tif
- Original data/Figure 1  Morris/trajectory-model.tif
- Original data/Figure 2  HE/
- Original data/Figure 2  HE/HE-control.jpg
- Original data/Figure 2  HE/HE-intervention.jpg
- Original data/Figure 2  HE/HE-model.jpg
- Original data/Figure 3 Aa┬, tau, p-tau/
- Original data/Figure 3 Aa┬, tau, p-tau/Aa┬.tif
- Original data/Figure 3 Aa┬, tau, p-tau/Figure 3 Aa┬, tau, p-tau.xlsx
- Original data/Figure 3 Aa┬, tau, p-tau/actin.tif
- Original data/Figure 3 Aa┬, tau, p-tau/p-tau.tif
- Original data/Figure 3 Aa┬, tau, p-tau/tau.tif
- Original data/Figure 4 (A-C)  iron, MDA, GSH/
- Original data/Figure 4 (A-C)  iron, MDA, GSH/Fe.xlsx
- Original data/Figure 4 (A-C)  iron, MDA, GSH/GSH-PX.xlsx
- Original data/Figure 4 (A-C)  iron, MDA, GSH/MDA.xlsx
- Original data/Figure 4 (D) GPX4/
- Original data/Figure 4 (D) GPX4/Figure 4 (D) GPX4.xlsx
- Original data/Figure 4 (D) GPX4/GPX4.tif
- Original data/Figure 4 (D) GPX4/actin.tif
- Original data/Figure 5 (A) tau, p-tau/
- Original data/Figure 5 (A) tau, p-tau/Figure 5 (A) tau, p-tau.xlsx
- Original data/Figure 5 (A) tau, p-tau/actin.tif
- Original data/Figure 5 (A) tau, p-tau/p-tau.tif
- Original data/Figure 5 (A) tau, p-tau/tau.tif
- Original data/Figure 5 (B) CCK8/
- Original data/Figure 5 (B) CCK8/CCK8.xlsx
- Original data/Figure 5 (C) iron, ROS, GPX4/
- Original data/Figure 5 (C) iron, ROS, GPX4/Fe.xlsx
- Original data/Figure 5 (C) iron, ROS, GPX4/Figure 5 (C) GPX4.xlsx
- Original data/Figure 5 (C) iron, ROS, GPX4/GPX4.tif
- Original data/Figure 5 (C) iron, ROS, GPX4/ROS.xls
- Original data/Figure 5 (C) iron, ROS, GPX4/actin.tif
