# Supplementary material for: Cerebroprotein hydrolysate attenuates neurodegenerative changes in Alzheimer’s mice model via ferroptosis pathway
Source: Front Pharmacol. 2023 Apr 19;14:1177503. doi: 10.3389/fphar.2023.1177503 (PMC10154667; doi:10.3389/fphar.2023.1177503)
Supplement: Supplementary file 1 [file DataSheet1.ZIP › Original data/Figure 1 Morris/Figure 1 (A) Morris.xls]

## Sheet: sheet1
No.	basical information				All region				event 1		Quadrant 1						Quadrant 2						Quadrant 3						Quadrant 4						platform
	experiment	group	animal No.	date	total distance(mm)	total time(s)	average speed(mm/s)	Resting time(s)	success latency(s)	average proximity(mm)	distance(mm)	duration(s)	average speed(mm/s)	times of entries	Latency(s)	Resting time(s)	distance(mm)	duration(s)	average speed(mm/s)	times of entries	Latency(s)	Resting time(s)	distance(mm)	duration(s)	average speed(mm/s)	times of entries	Latency(s)	Resting time(s)	distance(mm)	duration(s)	average speed(mm/s)	times of entries	Latency(s)	Resting time(s)	distance(mm)	duration(s)	average speed(mm/s)	times of entries	Latency(s)	Resting time(s)
1-1	Morris	control	1	2020/9/15	9491.54	60.05	158.05	2.59	60.05	397.08	1839.01	9.84	186.95	3	17.86	0	1715.93	10.05	170.71	3	14.59	0	1830.83	14.3	162.05	3	10.36	0.46	3882.41	24.71	140.09	6	0	2.13	223.37	1.15	193.73	3	9.43	0
1-2	Morris	control	2	2020/9/15	1229.68	11.18	109.97	1.4	8.37	238.69	634.47	4.63	137.03	0	0	0	0	0	0	0	11.18	0	0	0	0	0	11.18	0	458.91	3.04	150.81	1	4.86	0	136.3	3.51	38.84	1	7.91	1.4
1-3	Morris	control	3	2020/9/15	8149.2	59.97	135.89	2.11	59.97	354.86	2578.18	18.95	136.04	2	32.52	0.94	192.06	0.7	273.2	1	52.02	0	1179.05	12.86	171.75	2	19.41	0.23	3961.26	26.05	123.61	4	0	0.94	238.65	1.4	169.98	2	21.28	0
1-4	Morris	control	4	2020/9/15	14111	60.06	234.95	0	60.06	443.66	4365.97	18.47	236.43	6	3.59	0	2934.21	12.16	241.2	5	12.25	0	2924.58	7.48	234.3	5	14.59	0	3642.6	21.01	227.46	8	0	0	243.65	0.94	260.31	3	7.1	0
1-5	Morris	control	5	2020/9/15	4221.22	38.92	108.46	4.41	36.11	223.88	90.34	1.4	64.34	1	14.51	0	137.41	2.57	53.4	1	11.93	0.21	1804.43	18.33	98.44	2	0	1.17	1065.89	13.35	79.85	4	3.28	1.86	123.16	3.27	37.7	2	28.39	1.17
1-6	Morris	control	6	2020/9/15	2428.47	59.97	40.49	18.18	59.97	150.54	0	0	0	0	59.97	0	0	0	0	0	59.97	0	0	0	0	0	59.97	0	2353.72	58.12	40.5	3	0	17.71	74.75	1.85	40.38	3	12.47	0.47
1-7	Morris	control	7	2020/9/15	2922.23	29.7	98.39	3.74	26.74	190.56	0	0	0	0	29.7	0	0	0	0	0	29.7	0	0	0	0	0	29.7	0	1821.17	26.43	68.92	1	0	2.57	101.06	3.28	30.85	2	26.42	1.16
1-8	Morris	control	8	2020/9/15	7665.99	59.95	127.87	1.93	59.95	210.93	538.07	2.81	191.76	1	33.82	0	0	0	0	0	59.95	0	54.19	0.47	115.54	1	42.71	0	6903.68	55.74	123.86	4	0	1.93	170.05	0.94	181.29	3	18.54	0
2-1	Morris	model	1	2020/9/15	10683.5	59.86	178.48	0.23	59.86	367.44	3575.7	17.97	198.98	6	0	0.23	1210.53	4.9	246.95	4	8.37	0	2711.72	13.12	206.73	5	10.25	0	5185.57	18.87	217.27	7	4.16	0	0	0	0	0	59.86	0
2-2	Morris	model	2	2020/9/15	7205	59.9	120.29	7.03	59.9	550.66	1668.25	21.53	77.49	2	4.68	6.8	1870.89	18.25	102.5	3	3.74	0.23	2179.9	9.63	172.58	2	0	0	1485.97	10.49	198.5	2	7.72	0	0	0	0	0	59.9	0
2-3	Morris	model	3	2020/9/15	10090.3	60.05	168.02	0	60.05	270.78	1767.69	10.07	175.61	3	13.56	0	0	0	0	0	60.05	0	1363.93	6.08	224.22	2	18.95	0	6758.17	42.98	157.25	6	0	0	200.47	0.93	216.03	2	34.49	0
2-4	Morris	model	4	2020/9/15	10060.4	60.01	167.65	1.16	60.01	556.54	3685.66	22.65	162.76	3	0	0.23	2207.17	13.11	168.42	4	11.88	0	2175.61	14.51	149.97	4	12.35	0.93	1992	9.75	204.31	3	3.69	0	0	0	0	0	60.01	0
2-5	Morris	model	5	2020/9/15	9397.13	59.89	156.91	0	59.89	473.87	1708.19	12.87	132.73	4	8.64	0	3501.79	22.7	154.26	6	5.13	0	2916.25	18.01	161.9	6	3.73	0	1270.9	6.3	201.63	4	0	0	0	0	0	0	59.89	0
2-6	Morris	model	6	2020/9/15	9562.53	59.9	159.63	0	59.9	481.47	2573.89	16.15	159.4	3	0	0	2924.48	19.42	150.58	6	3.74	0	2670.76	15.2	175.75	5	6.55	0	1393.4	9.14	152.47	3	9.15	0	0	0	0	0	59.9	0
2-7	Morris	model	7	2020/9/15	11030.3	59.9	184.14	3.99	59.9	421.84	2376.53	14.23	167.03	8	4.92	3.31	3240.67	15.93	203.38	7	0	0.68	4307.49	14.32	248.76	7	13.57	0	3061.52	15.21	250.7	7	12.16	0	44.06	0.21	210.8	1	44.93	0
2-8	Morris	model	8	2020/9/15	11759.5	59.98	196.05	0	59.98	430.65	3335.41	18.71	178.25	5	1.64	0	2098.12	10.05	208.73	4	0	0	2501.74	14.8	212.07	5	8.19	0	3797.12	16.19	197.89	6	7.02	0	27.12	0.23	116.4	1	44.93	0
3-1	Morris	intervention	1	2020/9/15	8496.97	60.06	141.47	0.47	60.06	471.33	1233.81	6.04	204.27	2	1.66	0	2355.46	25.97	90.69	2	6.4	0.47	797.69	3.74	213.17	2	19.11	0	3956.93	23.37	169.3	4	0	0	153.1	0.93	163.92	2	21.92	0
3-2	Morris	intervention	2	2020/9/15	4858.69	34.46	141	3.98	31.49	324.24	240.3	1.25	192.55	1	5.83	0	945.82	4.68	201.97	2	7.1	0	2789.42	18.48	150.96	2	0	1.64	743.81	5.37	138.54	3	2.32	0.23	139.34	4.68	29.77	2	29.55	2.11
3-3	Morris	intervention	3	2020/9/15	3255.41	23.02	141.4	1.88	20.14	288.44	493.7	3.28	150.7	1	11.79	0	189.13	1.87	101.36	2	5.47	0.21	1602.01	8.9	179.98	3	2.67	0	894.76	5.94	150.68	2	0	0.24	75.82	3.04	24.93	1	20.21	1.42
3-4	Morris	intervention	4	2020/9/15	11244	60.01	187.37	0.96	60.01	329.84	2125.51	10.76	197.47	5	11.26	0	1602.35	7.97	201.1	3	18.75	0.24	1862.56	15.81	189.77	4	19.22	0.46	5485.5	24.77	178.29	7	0	0.26	168.1	0.7	241.17	2	31.39	0
3-5	Morris	intervention	5	2020/9/15	3889.94	28.77	135.19	1.64	25.97	377.08	224.54	1.87	120.4	1	4.67	0	2110.87	14.97	141	1	0	0	0	0	0	0	28.77	0	1476.78	8.89	166.06	1	17.08	0	77.74	3.05	25.53	1	25.97	1.64
3-6	Morris	intervention	6	2020/9/15	5824.22	60.06	96.97	2.11	60.06	289.65	687.25	6.24	110.1	3	0	0	0	0	0	0	60.06	0	1028.33	7.71	133.31	2	4.13	0	4069.5	45.4	89.63	6	2.28	2.11	39.14	0.7	55.59	1	25.19	0
3-7	Morris	intervention	7	2020/9/15	8262.87	59.98	137.76	1.17	59.98	562.81	4289.55	33.24	129.06	5	1.72	1.17	1626.99	10.98	148.12	2	37.99	0	350.95	2.81	124.94	1	44.77	0	1947.72	18.48	156.03	4	0	0	47.66	0.47	101.83	1	20.67	0
3-8	Morris	intervention	8	2020/9/15	3031.61	32.97	91.95	3.6	30.08	441.12	771.17	6.55	117.7	1	8.17	0	653.97	6.32	103.51	1	14.72	0	711.04	7.72	92.06	1	21.04	0	862.87	9.34	92.43	1	0	1.26	32.56	3.04	10.71	1	30.16	2.33
	Escape Latency(s)								Times of traversing the platform position
	Control	APP/PS1	APP/PS1+brain polypeptide						Control	APP/PS1	APP/PS1+brain polypeptide
	9.43	59.86	21.92						3	0	2
	7.91	59.9	29.55						1	0	2
	21.28	34.49	20.21						2	2	1
	7.1	60.01	31.39						3	0	2
	28.39	59.89	25.97						2	0	1
	12.47	59.9	25.19						3	0	1
	26.42	44.93	20.67						2	1	1
	18.54	44.93	30.16						3	1	1
Mean	16.4425	52.9887	25.6325					Mean	2.375	0.5	1.375
SD	8.41033	10.0837	4.42584					SD	0.744024	0.755929	0.517549
	Swimming speed(cm/s)								Time spent in target platform(s)
	Control	APP/PS1	APP/PS1+brain polypeptide						Control	APP/PS1	APP/PS1+brain polypeptide
	158.05	178.48	141.47						24.71	10.49	23.37
	109.97	120.29	141						26.05	9.75	24.77
	135.89	168.02	141.4						21.01		18.48
	234.95	167.65	187.37							9.14
	108.46	156.91	135.19							15.21
	40.49	159.63	96.97							16.19
	98.39	184.14	137.76							23.87
	127.87	196.05	91.95
Mean	126.759	166.396	134.139					Mean	23.9233	14.1083	22.2067
SD	55.5915	22.6967	29.6714					SD	2.61047	5.61443	3.30243
	Swimming speed(mm/s)
	Control	APP/PS1	APP/PS1+brain polypeptide
	15.805	17.848	14.147
	10.997	12.029	14.1
	13.589	16.802	14.14
	23.495	16.765	18.737
	10.846	15.691	13.519
		15.963	9.697
	9.839	18.414	13.776
	12.787	19.605	9.195
Mean	13.9083	16.6396	13.4139
SD	4.6775	2.26967	2.96714
