# Supplementary material for: Cerebroprotein hydrolysate attenuates neurodegenerative changes in Alzheimer’s mice model via ferroptosis pathway
Source: Front Pharmacol. 2023 Apr 19;14:1177503. doi: 10.3389/fphar.2023.1177503 (PMC10154667; doi:10.3389/fphar.2023.1177503)
Supplement: Supplementary file 1 [file DataSheet1.ZIP › Original data/Figure 3 Aa┬, tau, p-tau/Figure 3 Aa┬, tau, p-tau.xlsx]

## Sheet: fig3
1重复
actin	Area	Mean	Min	Max	IntDen	RawIntDen
1	898	76.331	9	127	68545	68545
2	844	75.488	7	130	63712	63712
3	966	85.202	14	139	82305	82305
Aβ	Area	Mean	Min	Max	IntDen	RawIntDen
1	1080	32.975	1	94	35613	35613
2	1696	66.65	0	110	113038	113038
3	1028	86.354	21	116	88772	88772
p-tau	Area	Mean	Min	Max	IntDen	RawIntDen
1	1028	23.729	2	65	24393	24393
2	1660	53.661	4	100	89078	89078
3	1298	36.928	0	104	47932	47932
tau	Area	Mean	Min	Max	IntDen	RawIntDen
1	718	38.436	2	53	47597	47597
2	988	37.869	0	57	37415	37415
3	1336	33.895	0	60	45284	45284
2重复
ACTIN	Area	Mean	Min	Max	IntDen	RawIntDen
1	4170	186.997	46	226	779777	779777
2	2832	198.44	69	223	561981	561981
3	3656	179.323	38	223	655605	655605
Aβ	Area	Mean	Min	Max	IntDen	RawIntDen
1	1664	71.644	8	163	119216	119216
2	2788	190.364	49	235	530734	530734
3	2152	138	22	238	296975	296975
P-tau	Area	Mean	Min	Max	IntDen	RawIntDen
1	2064	34.335	8	70	70867	70867
2	3348	174.204	22	242	583235	583235
3	2456	75.854	10	198	186298	186298
tau	Area	Mean	Min	Max	IntDen	RawIntDen
1	3312	148.643	18	234	492304	492304
2	3368	147.545	32	235	496930	496930
3	3468	125.734	20	236	436045	436045
3重复
ACTIN	Area	Mean	Min	Max	IntDen	RawIntDen
1	4637	143.395	10	183	664921	664921
2	3579	148.5	20	183	531482	531482
3	4592	139.665	15	181	641342	641342
Aβ	Area	Mean	Min	Max	IntDen	RawIntDen
1	1456	78.278	10	128	113973	113973
2	4176	135.788	8	178	567051	567051
3	2975	107.712	7	179	320442	320442
P-tau	Area	Mean	Min	Max	IntDen	RawIntDen
1	3996	43.947	3	111	175612	175612
2	4414	161.437	11	227	712585	712585
3	3116	97.067	17	218	302461	302461
tau	Area	Mean	Min	Max	IntDen	RawIntDen
1	3500	102.611	13	122	359138	359138
2	3404	110.135	19	126	374901	374901
3	3084	107.359	14	131	331095	331095
