# Supplementary material for: Cerebroprotein hydrolysate attenuates neurodegenerative changes in Alzheimer’s mice model via ferroptosis pathway
Source: Front Pharmacol. 2023 Apr 19;14:1177503. doi: 10.3389/fphar.2023.1177503 (PMC10154667; doi:10.3389/fphar.2023.1177503)
Supplement: Supplementary file 1 [file DataSheet1.ZIP › Original data/Figure 4 (A-C) iron, MDA, GSH/Fe.xlsx]

## Sheet: 结果
Session:		DEFAULTE.SEE					Comment:
Instrument:		MULTISKAN EX PRIMARY EIA V. 2.3
User name:		zz
Actual temperature:		Amb.temp.
Layout map for calibrators Sheet: 11, Assay: Assay1 and for samples Sheet: 11, Assay: Assay1
	1	2	3	4	5	6	7	8	9	10	11	12
A			blank	blank	blank			blank	blank	blank
B			Standard	Standard	Standard			Standard	Standard	Standard
C			WT	WT	WT			WT	WT	WT
D			APP/PS1	APP/PS2	APP/PS3			APP/PS1	APP/PS2	APP/PS3
E			APP/PS1+Cerebroprotein hydrolysate	APP/PS2+Cerebroprotein hydrolysate	APP/PS3+Cerebroprotein hydrolysate			APP/PS1+Cerebroprotein hydrolysate	APP/PS2+Cerebroprotein hydrolysate	APP/PS3+Cerebroprotein hydrolysate
F			OD1					OD2
G
H
Source data for calibrators Sheet: 11, Assay: Assay1 and for samples Sheet: 11, Assay: Assay1
	1	2	3	4	5	6	7	8	9	10	11	12
A			0.031	0.032	0.029			0.031	0.032	0.029
B			0.028	0.029	0.027			0.135	0.136	0.14
C			0.032	0.029	0.031			0.051	0.051	0.048
D			0.026	0.027	0.03			0.103	0.109	0.099
E			0.029	0.03	0.028			0.072	0.074	0.079
F
G
H		OD2-OD1	0	0	0
			0.107	0.107	0.113
			0.019	0.022	0.017
			0.077	0.082	0.069
			0.043	0.044	0.051
Fe（ug/dL)=ODsample/ODstandard*200			Fe
			3.8	4.4	3.4
			15.4	16.4	13.8			3.8	4.4	3.4
			8.6	8.8	10.2			15.4	16.4	13.8
								8.6	8.8	10.2
								Target	Fe
								Group	WT	APP/PS1	APP/PS1+Brain Pepitides
									3.8	15.4	8.6
									4.4	16.4	8.8
									3.4	13.8	10.2
								Mean	3.86667	15.2	9.2
								SD	0.503322	1.31149	0.87178
