# Supplementary material for: Cerebroprotein hydrolysate attenuates neurodegenerative changes in Alzheimer’s mice model via ferroptosis pathway
Source: Front Pharmacol. 2023 Apr 19;14:1177503. doi: 10.3389/fphar.2023.1177503 (PMC10154667; doi:10.3389/fphar.2023.1177503)
Supplement: Supplementary file 1 [file DataSheet1.ZIP › Original data/Figure 4 (A-C) iron, MDA, GSH/GSH-PX.xlsx]

## Sheet: 肝组织
Session:		DEFAULTE.SEE					Comment:
Instrument:		MULTISKAN EX PRIMARY EIA V. 2.3
User name:		liyu
Actual temperature:		Amb.temp.
Measurement count: 1 Filter: 412
	测定	对照	测定	对照	测定	对照	测定	对照
	1	2	3	4	5	6	7	8
A	con组	con组	假手术组	假手术组	模型组	模型组	电针组	电针组
B	con组	con组	假手术组	假手术组	模型组	模型组	电针组	电针组
C	con组	con组	假手术组	假手术组	模型组	模型组	电针组	电针组
D	con组	con组	假手术组	假手术组	模型组	模型组	电针组	电针组
E	con组	con组	假手术组	假手术组	模型组	模型组	电针组	电针组
F	con组	con组	假手术组	假手术组	模型组	模型组	电针组	电针组
G	con组	con组	假手术组	假手术组	模型组	模型组	电针组	电针组
H	con组	con组	假手术组	假手术组	模型组	模型组	电针组	电针组
I	con组	con组	假手术组	假手术组	模型组	模型组	电针组	电针组
J	con组	con组	假手术组	假手术组	模型组	模型组	电针组	电针组
Measurement count: 1 Filter: 412
	1	2	3	4	5	6	7	8
A	0.071838	0.173088	0.0755309	0.183244	0.0789685	0.1025	0.074726	0.121875
B	0.070882	0.165672	0.0716942	0.169062	0.0710133	0.095232	0.0738616	0.129654
C	0.0610087	0.178987	0.0739786	0.17259	0.0761666	0.1025	0.0756972	0.124468
D	0.0721007	0.131415	0.0686761	0.135957	0.07204	0.144146	0.0636249	0.122912
E	0.0743	0.153	0.072	0.186	0.075	0.102	0.062	0.124
F	0.0746	0.164	0.068	0.175	0.072	0.1095	0.067	0.125
G	0.0759	0.173	0.071	0.146	0.073	0.098	0.072	0.1856
H	0.0693	0.171	0.076	0.169	0.074	0.103	0.069	0.134
I	0.0699	0.165	0.073	0.17	0.071	0.106	0.071	0.125
J	0.0677	0.166	0.074	0.172	0.07	0.094	0.0694	0.122
K	0.069	0.167	0.077	0.182	0.072	0.103	0.0723	0.124
GSH-PX酶活力(U/mgprot)=（对照OD值-测定OD值）/(标准OD值-空白OD值）*标准品浓度*稀释倍数/反应时间/待测浓度样本蛋白浓度
GSH-PX酶活力（U/mgprot）
	con组	假手术组	模型组	电针组
	133.152	141.652	30.9454	62.0044
	124.656	128.046	31.8495	73.3715
	155.151	129.682	34.63	64.1372
	78.0025	88.4799	94.8246	77.9674
	103.497	149.919	35.5072	81.535
	117.568	140.714	49.3155	76.2746
	127.694	98.631	32.877	149.393
	133.744	122.302	38.1373	85.4802
	125.064	127.563	46.0278	71.0143
	129.272	128.878	31.5619	69.1732
平均	122.78	125.587	42.5676	81.0351
SD	20.4252	18.9468	19.3958	25.1052

## Sheet: 血清
Session:		DEFAULTE.SEE					Comment:
Instrument:		MULTISKAN EX PRIMARY EIA V. 2.3
User name:		liyu
Actual temperature:		Amb.temp.
Measurement count: 1 Filter: 412
	test	control	test	control	test	control	test	control
	1	2	3	4	5	6	7	8
A			WT	WT	APP/PS1	APP/PS1	APP/PS1+Cerebroprotein hydrolysate	APP/PS1+Cerebroprotein hydrolysate
B			WT	WT	APP/PS1	APP/PS1	APP/PS1+Cerebroprotein hydrolysate	APP/PS1+Cerebroprotein hydrolysate
C			WT	WT	APP/PS1	APP/PS1	APP/PS1+Cerebroprotein hydrolysate	APP/PS1+Cerebroprotein hydrolysate
D
E
F
G
H
I
J
Measurement count: 1 Filter: 412
	1	2	3	4	5	6	7	8
A			0.0377654	0.0916222	0.0394843	0.0512498	0.037363	0.0609374
B			0.0358471	0.0845309	0.0355066	0.047616	0.0369308	0.064827
C			0.0369893	0.0862949	0.0380833	0.0512498	0.0378486	0.0622339
D
E
F
G
H
I
J
K
GSH(U)=(controlOD value-testOD value)/(standard OD value-blank OD value)*standard concentration*dilution factor*sample dilution factor before testing
results（U）
		WT	APP/PS1	APP/PS1+Cerebroprotein hydrolysate
		45.2577	9.88704	19.8104
		40.9107	10.1759	23.4422
		41.4333	11.0643	20.4918
mean		42.5339	10.3758	21.2482
SD		2.37332	0.61354	1.93039
				Target	GSH
				Group	WT	APP/PS1	APP/PS1+Brain Pepitides
					45.2577	9.88704	19.8104
					40.9107	10.1759	23.4422
					41.4333	11.0643	20.4918
				Mean	42.5339	10.3758	21.2482
				SD	2.37332	0.61354	1.93039
