# Supplementary material for: Cerebroprotein hydrolysate attenuates neurodegenerative changes in Alzheimer’s mice model via ferroptosis pathway
Source: Front Pharmacol. 2023 Apr 19;14:1177503. doi: 10.3389/fphar.2023.1177503 (PMC10154667; doi:10.3389/fphar.2023.1177503)
Supplement: Supplementary file 1 [file DataSheet1.ZIP › Original data/Figure 4 (A-C) iron, MDA, GSH/MDA.xlsx]

## Sheet: 1
Session:		DEFAULTE.SEE					Comment:
Instrument:		MULTISKAN EX PRIMARY EIA V. 2.3
User name:		1
Actual temperature:		Amb.temp.
Measurement count: 1 Filter: 532
	test	control	test	control	test	control	test	control	test	control
	1	2	3	4	5	6	7	8	9	10	11	12
A	WT	WT	APP/PS1	APP/PS1	APP/PS1+Cerebroprotein hydrolysate	APP/PS1+Cerebroprotein hydrolysate					standard	blank
B	WT	WT	APP/PS1	APP/PS1	APP/PS1+Cerebroprotein hydrolysate	APP/PS1+Cerebroprotein hydrolysate
C	WT	WT	APP/PS1	APP/PS1	APP/PS1+Cerebroprotein hydrolysate	APP/PS1+Cerebroprotein hydrolysate
D
E
F
G
H
Measurement count: 1 Filter: 532
	1	2	3	4	5	6	7	8	9	10	11	12
A	0.033	0.029	0.032	0.029	0.036	0.032					0.052	0.038
B	0.042	0.0286667	0.041	0.029	0.046	0.0283333
C	0.035	0.029	0.034	0.029	0.036	0.029
D
E
F
G
H
MDA=（testOD-controlOD）/(standardOD-blankOD）*Standard concentration/sample concentration
results（nmol/mgprot）
WT	12.8571	17.5714	17.1429
APP/PS1	57.1429	51.4286	59.4286
APP/PS1+Brain Pepitides	25.7143	21.4286	28.5714
			Target	MDA
			Group	WT	APP/PS1	APP/PS1+Brain Pepitides
				12.8571	57.1429	25.7143
				17.5714	51.4286	21.4286
				17.1429	59.4286	28.5714
			Mean	15.8571	56	25.2381
			SD	2.6069	4.12063	3.59516
