# Supplementary material for: Cerebroprotein hydrolysate attenuates neurodegenerative changes in Alzheimer’s mice model via ferroptosis pathway
Source: Front Pharmacol. 2023 Apr 19;14:1177503. doi: 10.3389/fphar.2023.1177503 (PMC10154667; doi:10.3389/fphar.2023.1177503)
Supplement: Supplementary file 1 [file DataSheet1.ZIP › Original data/Figure 4 (D) GPX4/Figure 4 (D) GPX4.xlsx]

## Sheet: fig4
1重复
actin	Area	Mean	Min	Max	IntDen	RawIntDen
1	1484	51.715	0	199	76745	76745
2	707	58.352	7	194	41255	41255
3	1467	66.577	1	189	97669	97669
GPX4	Area	Mean	Min	Max	IntDen	RawIntDen
1	1248	62.913	11	102	78516	78516
2	988	37.101	0	87	16656	16656
3	911	75.934	10	111	69176	69176
2重复
ACTIN	Area	Mean	Min	Max	IntDen	RawIntDen
1	4867	178.986	16	236	871127	871127
2	4648	180.733	22	234	840046	840046
3	4886	184.585	22	235	901880	901880
GPX4	Area	Mean	Min	Max	IntDen	RawIntDen
1	1888	186.258	39	236	351656	351656
2	1388	24.029	3	76	33352	33352
3	2012	130.692	29	239	262952	262952
3重复
ACTIN	Area	Mean	Min	Max	IntDen	RawIntDen
1	4238	191.931	40	231	813404	813404
2	3640	189.94	9	228	691381	691381
3	4496	183.061	12	229	823041	823041
GPX4	Area	Mean	Min	Max	IntDen	RawIntDen
1	2413	137.48	22	180	331740	331740
2	1528	20.222	0	42	30899	30899
3	1991	74.71	8	180	148748	148748
