# Supplementary material for: Cerebroprotein hydrolysate attenuates neurodegenerative changes in Alzheimer’s mice model via ferroptosis pathway
Source: Front Pharmacol. 2023 Apr 19;14:1177503. doi: 10.3389/fphar.2023.1177503 (PMC10154667; doi:10.3389/fphar.2023.1177503)
Supplement: Supplementary file 1 [file DataSheet1.ZIP › Original data/Figure 5 (A) tau, p-tau/Figure 5 (A) tau, p-tau.xlsx]

## Sheet: fig5a
1重复
actin	Area	Mean	Min	Max	IntDen	RawIntDen
1	1272	86.745	3	193	110340	110340
2	1020	84.936	1	185	86635	86635
3	1537	83.308	3	175	128044	128044
p-tau	Area	Mean	Min	Max	IntDen	RawIntDen
1	1618	16.018	0	46	25917	25917
2	760	82.599	11	150	62775	62775
3	1427	36.889	0	154	52640	52640
tau	Area	Mean	Min	Max	IntDen	RawIntDen
1	1490	38.343	0	61	57131	57131
2	2376	30.162	0	61	71664	71664
3	1700	33.221	0	63	76475	76475
2重复
ACTIN	Area	Mean	Min	Max	IntDen	RawIntDen
1	2534	119.576	8	167	303005	303005
2	2147	130.374	27	160	279914	279914
3	2334	126.184	19	158	294514	294514
P-tau	Area	Mean	Min	Max	IntDen	RawIntDen
1	1720	37.101	6	79	63813	63813
2	2604	146.254	11	204	380845	380845
3	1562	152.063	36	211	237523	237523
tau	Area	Mean	Min	Max	IntDen	RawIntDen
1	3616	104.549	10	200	306050	306050
2	3104	123.039	19	202	421913	421913
3	3507	107.645	10	209	377512	377512
3重复
ACTIN	Area	Mean	Min	Max	IntDen	RawIntDen
1	4072	102.797	12	134	418589	418589
2	3146	110.1	21	130	346374	346374
3	4364	97.41	10	132	425097	425097
P-tau	Area	Mean	Min	Max	IntDen	RawIntDen
1	2460	42.934	6	88	105617	105617
2	2838	61.91	3	86	175700	175700
3	2367	51.696	3	81	122364	122364
tau	Area	Mean	Min	Max	IntDen	RawIntDen
1	3060	159.48	14	193	488010	488010
2	3352	150.529	10	195	324574	324574
3	2590	133.483	7	195	345722	345722
