# Supplementary material for: Cerebroprotein hydrolysate attenuates neurodegenerative changes in Alzheimer’s mice model via ferroptosis pathway
Source: Front Pharmacol. 2023 Apr 19;14:1177503. doi: 10.3389/fphar.2023.1177503 (PMC10154667; doi:10.3389/fphar.2023.1177503)
Supplement: Supplementary file 1 [file DataSheet1.ZIP › Original data/Figure 5 (B) CCK8/CCK8.xlsx]

## Sheet: 0
Session:		DEFAULTE.SEE					Comment:
Instrument:		MULTISKAN EX PRIMARY EIA V. 2.3
User name:		1
Actual temperature:		Amb.temp.
Measurement count: 1 Filter: 532
	对照	测定	对照	测定	对照	测定	对照	测定	对照	测定	对照	测定
	1	2	3	4	5	6	7	8	9	10	11	12
A	N2A/WT	N2A/WT	N2A/WT									空白
B	N2a/APP695swe	N2a/APP695swe	N2a/APP695swe
C	N2a/APP695swe +脑多肽营养液	N2a/APP695swe +脑多肽营养液	N2a/APP695swe +脑多肽营养液
D
E
F
G
H
Measurement count: 1 Filter: 532
	1	2	3	4	5	6	7	8	9	10	11	12
A	0.58	0.511	0.707									0.033
B	0.6	0.491	0.691
C	0.519	0.609	0.686
D
E
F
G
H
		0h			24h			48h
		0h			24h			48h
	组别	重复1	重复2	重复3	重复1	重复2	重复3	重复1	重复2	重复3
	N2A/WT	0.547	0.478	0.674	0.848	0.889	0.935	1.159	1.249	1.104
	N2a/APP695swe	0.567	0.458	0.658	0.615	0.578	0.712	0.715	0.806	0.751
	N2a/APP695swe +脑多肽营养液	0.486	0.576	0.653	0.794	0.728	0.724	0.919	0.904	0.915
			part2 2.2
				Time	0h				Time	24h				Time	48h
				Group	N2A/WT	N2A/APP695swe	N2A/APP695swe+5% Brain Pepitides		Group	N2A/WT	N2A/APP695swe	N2A/APP695swe+5% Brain Pepitides		Group	N2A/WT	N2A/APP695swe	N2A/APP695swe+5% Brain Pepitides
					0.547	0.567	0.486			0.848	0.615	0.794			1.159	0.715	0.919
					0.478	0.458	0.576			0.889	0.578	0.728			1.249	0.806	0.904
					0.674	0.658	0.653			0.935	0.712	0.724			1.104	0.751	0.915
				Mean	0.566333	0.561	0.571667		Mean	0.890667	0.635	0.748667		Mean	1.17067	0.757333	0.912667
				SD	0.09942	0.100135	0.0835843		SD	0.0435239	0.0692026	0.0393107		SD	0.0732006	0.0458294	0.00776745

## Sheet: 12
Session:		DEFAULTE.SEE					Comment:
Instrument:		MULTISKAN EX PRIMARY EIA V. 2.3
User name:		1
Actual temperature:		Amb.temp.
Measurement count: 1 Filter: 532
	对照	测定	对照	测定	对照	测定	对照	测定	对照	测定	对照	测定
	1	2	3	4	5	6	7	8	9	10	11	12
A	N2A/WT	N2A/WT	N2A/WT									空白
B	N2a/APP695swe	N2a/APP695swe	N2a/APP695swe
C	N2a/APP695swe +脑多肽营养液	N2a/APP695swe +脑多肽营养液	N2a/APP695swe +脑多肽营养液
D
E
F
G
H
Measurement count: 1 Filter: 532
	1	2	3	4	5	6	7	8	9	10	11	12
A	0.883	0.924	0.97									0.035
B	0.65	0.613	0.747
C	0.829	0.763	0.759
D
E
F
G
H

## Sheet: 24
Session:		DEFAULTE.SEE					Comment:
Instrument:		MULTISKAN EX PRIMARY EIA V. 2.3
User name:		1
Actual temperature:		Amb.temp.
Measurement count: 1 Filter: 532
	control	test	control	test	control	test	control	test	control	test	control	test
	1	2	3	4	5	6	7	8	9	10	11	12
A	N2A/WT	N2A/WT	N2A/WT									blank
B	N2a/APP695swe	N2a/APP695swe	N2a/APP695swe
C	N2a/APP695swe +Cerebroprotein hydrolysate	N2a/APP695swe +Cerebroprotein hydrolysate	N2a/APP695swe +Cerebroprotein hydrolysate
D
E
F
G
H
Measurement count: 1 Filter: 532
	1	2	3	4	5	6	7	8	9	10	11	12
A	1.187	1.277	1.132									0.028
B	0.743	0.834	0.779
C	0.947	0.932	0.943
D
E
F
G
H
		0h			24h			48h
	group	repeated 1	repeated 2	repeated 3	repeated 1	repeated 2	repeated 3	repeated 1	repeated 2	repeated 3
	N2A/WT	0.547	0.478	0.674	0.848	0.889	0.935	1.159	1.249	1.104
	N2a/APP695swe	0.567	0.458	0.658	0.615	0.578	0.712	0.715	0.806	0.751
	N2a/APP695swe +Cerebroprotein hydrolysate	0.486	0.576	0.653	0.794	0.728	0.724	0.919	0.904	0.915
			part2 2.2
				Time	0h				Time	24h				Time	48h
				Group	N2A/WT	N2A/APP695swe	N2A/APP695swe+5% Brain Pepitides		Group	N2A/WT	N2A/APP695swe	N2A/APP695swe+5% Brain Pepitides		Group	N2A/WT	N2A/APP695swe	N2A/APP695swe+5% Brain Pepitides
					0.547	0.567	0.486			0.848	0.615	0.794			1.159	0.715	0.919
					0.478	0.458	0.576			0.889	0.578	0.728			1.249	0.806	0.904
					0.674	0.658	0.653			0.935	0.712	0.724			1.104	0.751	0.915
				Mean	0.566333	0.561	0.571667		Mean	0.890667	0.635	0.748667		Mean	1.17067	0.757333	0.912667
				SD	0.09942	0.100135	0.0835843		SD	0.0435239	0.0692026	0.0393107		SD	0.0732006	0.0458294	0.00776745
