# Supplementary material for: Cerebroprotein hydrolysate attenuates neurodegenerative changes in Alzheimer’s mice model via ferroptosis pathway
Source: Front Pharmacol. 2023 Apr 19;14:1177503. doi: 10.3389/fphar.2023.1177503 (PMC10154667; doi:10.3389/fphar.2023.1177503)
Supplement: Supplementary file 1 [file DataSheet1.ZIP › Original data/Figure 5 (C) iron, ROS, GPX4/Fe.xlsx]

## Sheet: 结果
Session:		DEFAULTE.SEE					Comment:
Instrument:		MULTISKAN EX PRIMARY EIA V. 2.3
User name:		zz
Actual temperature:		Amb.temp.
Layout map for calibrators Sheet: 11, Assay: Assay1 and for samples Sheet: 11, Assay: Assay1
	1	2	3	4	5	6	7	8	9	10	11	12
A			blank	blank	blank			blank	blank	blank
B			Standard	Standard	Standard			Standard	Standard	Standard
C			N2A/WT	N2A/WT	N2A/WT			N2A/WT	N2A/WT	N2A/WT
D			N2a/APP695swe	N2a/APP695swe	N2a/APP695swe			N2a/APP695swe	N2a/APP695swe	N2a/APP695swe
E			N2a/APP695swe +Cerebroprotein hydrolysate	N2a/APP695swe +Cerebroprotein hydrolysate	N2a/APP695swe +Cerebroprotein hydrolysate			N2a/APP695swe +Cerebroprotein hydrolysate	N2a/APP695swe +Cerebroprotein hydrolysate	N2a/APP695swe +Cerebroprotein hydrolysate
F			OD1					OD2
G
H
Source data for calibrators Sheet: 11, Assay: Assay1 and for samples Sheet: 11, Assay: Assay1
	1	2	3	4	5	6	7	8	9	10	11	12
A			0.0362	0.0374	0.0338			0.0362	0.0374	0.0338
B			0.0326	0.0338	0.0314			0.161	0.1622	0.167
C			0.0374	0.0338	0.0362			0.0602	0.0602	0.0566
D			0.0302	0.0314	0.035			0.1226	0.1298	0.1178
E			0.0338	0.035	0.0326			0.0854	0.0878	0.0938
F
G
H		OD2-OD1	0	0	0
			0.1284	0.1284	0.1356
			0.0228	0.0264	0.0204
			0.0924	0.0984	0.0828
			0.0516	0.0528	0.0612
Fe（ug/dL)=ODsample/ODstandard*200			Fe
			4.56	5.28	4.08			Target	Fe
			18.48	19.68	16.56			Group	N2A/WT	N2A/APP695swe	N2A/APP695swe+5% Brain Pepitides
			10.32	10.56	12.24				4.56	18.48	10.32
									5.28	19.68	10.56
									4.08	16.56	12.24
			4.56	5.28	4.08			Mean	0.566333	0.561	0.571667
			18.48	19.68	16.56			SD	0.09942	0.100135	0.0835843
			10.32	10.56	12.24
