# Supplementary material for: Cerebroprotein hydrolysate attenuates neurodegenerative changes in Alzheimer’s mice model via ferroptosis pathway
Source: Front Pharmacol. 2023 Apr 19;14:1177503. doi: 10.3389/fphar.2023.1177503 (PMC10154667; doi:10.3389/fphar.2023.1177503)
Supplement: Supplementary file 1 [file DataSheet1.ZIP › Original data/Figure 5 (C) iron, ROS, GPX4/Figure 5 (C) GPX4.xlsx]

## Sheet: fig5c
1重复
actin	Area	Mean	Min	Max	IntDen	RawIntDen
1	2040	52.88	0	95	107876	107876
2	1736	64.878	5	108	112629	112629
3	1435	74.848	2	131	107407	107407
GPX4	Area	Mean	Min	Max	IntDen	RawIntDen
1	1737	70.235	9	105	121998	121998
2	1120	52.714	8	103	59040	59040
3	2223	69.443	10	99	134372	134372
2重复
ACTIN	Area	Mean	Min	Max	IntDen	RawIntDen
1	3584	111.653	7	197	400165	400165
2	3240	128.827	17	208	417399	417399
3	3074	112.038	7	209	344405	344405
GPX4	Area	Mean	Min	Max	IntDen	RawIntDen
1	1466	162.635	7	217	238423	238423
2	1284	39.238	8	67	50381	50381
3	2496	73.916	13	147	184494	184494
3重复
ACTIN	Area	Mean	Min	Max	IntDen	RawIntDen
1	2886	116.842	12	208	337206	337206
2	2780	108.754	15	201	302335	302335
3	2396	132.105	16	200	316524	316524
GPX4	Area	Mean	Min	Max	IntDen	RawIntDen
1	1400	72.918	26	110	176085	102085
2	1560	27.363	6	44	42686	42686
3	2400	32.553	3	64	178126	78126
