# Supplementary material for: Cerebroprotein hydrolysate attenuates neurodegenerative changes in Alzheimer’s mice model via ferroptosis pathway
Source: Front Pharmacol. 2023 Apr 19;14:1177503. doi: 10.3389/fphar.2023.1177503 (PMC10154667; doi:10.3389/fphar.2023.1177503)
Supplement: Supplementary file 1 [file DataSheet1.ZIP › Original data/Figure 5 (C) iron, ROS, GPX4/ROS.xls]

## Sheet: 蛋白浓度
Session:		DEFAULTE.SEE					Comment:
Instrument:		MULTISKAN EX PRIMARY EIA V. 2.3
User name:		1
Actual temperature:		Amb.temp.
Measurement count: 1 Filter: 532
	control	test	control	test	control	test	control	test	control	test	control	test
	1	2	3	4	5	6	7	8	9	10	11	12
A	standard 1	standard 1	WT	APP	Cerebroprotein hydrolysate							blank
B	standard 2	standard 2	WT	APP	Cerebroprotein hydrolysate
C	standard 3	standard 3	WT	APP	Cerebroprotein hydrolysate
D	standard 4	standard 4
E	standard 5	standard 5
F	standard 6	standard 6
G	standard 7	standard 7
H	standard 8	standard 8
Measurement count: 1 Filter: 532
	1	2	3	4	5	6	7	8	9	10	11	12
A	0.2092	0.1044	0.2687	0.257	0.2824							0.028
B	0.2529	0.2362	0.2583	0.2554	0.2976
C	0.2984	0.2868	0.2899	0.2694	0.2662
D	0.3886	0.373
E	0.548	0.5294
F	0.6765	0.6534
G	0.8265	0.7954
H	0.9774	0.9574
												concentration μg/μL
				0	0	#REF!		0.2407	0.229	0.2544		0.709333	0.553333	0.892
				0.05	0.5	#REF!		0.2303	0.2274	0.2696		0.570667	0.532	1.09467
				0.1	1	#REF!		0.2619	0.2414	0.2382		0.992	0.718667	0.676
				0.2	2	#REF!
				0.4
				0.6	6	#REF!
				0.8	8	#REF!
				1	10	#REF!

## Sheet: 荧光强度
			组别	ROS（荧光强度）			蛋白浓度
			N2A/WT	1443.49	1303.29	2163.99	0.709333	0.553333	0.892
			N2a/APP695swe	4922.57	4026.71	8613.76	0.570667	0.532	1.09467
			N2a/APP695swe +脑多肽营养液	4525.5	3602	2885.17	0.992	0.718667	0.676
							组别	ROS荧光强度/蛋白浓度
							N2A/WT	2035	2355.35	2426
							N2a/APP695swe	8626	7569	7868.84
							N2a/APP695swe +脑多肽营养液	4562	5012.06	4268
								比值
							N2A/WT	1	1.15742	1.19214
							N2a/APP695swe	4.23882	3.71941	3.86675
							N2a/APP695swe +脑多肽营养液	2.24177	2.46292	2.09729
							part2 2.2
								target	Relative ROS level
								Group	N2A/WT	N2A/APP695swe	N2A/APP695swe+5% Brain Pepitides
									1	4.24	2.24
									1.57	3.72	2.46
									1.19	3.87	2.1
								Mean	1.25333	3.94333	2.26667
								SD	0.29023	0.267644	0.181475
